# Supplementary material for: Quantification of 363 Pesticides in Leafy Vegetables (Dill, Rocket and Parsley) in the Turkey Market by Using QuEChERS with LC-MS/MS and GC-MS/MS
Source: Foods. 2023 Feb 28;12(5):1034. doi: 10.3390/foods12051034 (PMC10000932; doi:10.3390/foods12051034)
Supplement: Supplementary file 1 [file foods-12-01034-s001.zip]

Archive with 1 entries (1 files):
- foods-2197622-supplementary.pdf
